# Supplementary material for: Dynamics of the gut microbiota in developmental stages of Litopenaeus vannamei reveal its association with body weight
Source: Sci Rep. 2019 Jan 24;9:734. doi: 10.1038/s41598-018-37042-3 (PMC6345827; doi:10.1038/s41598-018-37042-3)
Supplement: Supplementary file 2 — table S2 [file 41598_2018_37042_MOESM2_ESM.xlsx]

## Sheet: Table S2
Table S2.The proportion of 48 OTUs in each sample
#OTU ID	SGP01N001W1	SGP01N002W1	SGS01N001W1	SGP05N004W1	SGS05N002W1	SGP05N006W1	SGS08N003W1	SGP08N008W1	SGP08N009W1	SGP03K001W1	SGP03K002W1	SGP03K003W1	SGP06K004W1	SGS10K003W1	SGP06K006W1	SGP10K007W1	SGP10K008W1	SGP10K009W1	SGP01N010W2	SGS01N001W2	SGP01N012W2	SGP05N013W2	SGP05N014W2	SGS05N002W2	SGP08N016W2	SGP08N017W2	SGP08N018W2	SGP03K010W2	SGP03K011W2	SGS06K002W2	SGP06K013W2	SGP06K014W2	SGP06K015W2	SGP10K016W2	SGS10K003W2	SGP10K018W2	SGP01N019W3	SGP01N020W3	SGP01N021W3	SGP05N022W3	SGP05N023W3	SGP05N024W3	SGP08N025W3	SGP08N026W3	SGP08N027W3	SGP03K019W3	SGS10K003W3	SGP03K021W3	SGP06K022W3
OTU369	0.0246895	0.0380448	0.0231858	0.0309222	0.0189458	0.0160714	0.0112474	0.0240477	0.00355137	0.00813063	0.00875638	0.0160124	0.0256441	0.018931	0.014116	0.005968	0.0082305	0.024378	0.004759	0.014742	0.0181409	0.0018025	0.0442113	0.0299645	0.0406634	0.0145096	0.0112651	0.0318116	0.0235819	0.00600788	0.00396412	0.00561138	0.0064405	0.003779	0.00747912	0.006282	0.0106839	0.00293988	0.041248	0.0386758	0.00269487	0.00184925	0.0475573	0.0137407	0.0452146	0.006168	0.0133044	0.004785	0.000925125
OTU1184	0.0269921	0.0354532	0.0373251	0.0321545	0.0159688	0.0171047	0.0131719	0.0250645	0.003406	0.00749438	0.00861137	0.0152256	0.0251908	0.0199882	0.0121172	0.004398	0.007403	0.0218979	0.00494638	0.018054	0.0165669	0.001416	0.0288282	0.0227103	0.0286165	0.0115704	0.00836813	0.0270029	0.0218314	0.0047065	0.00298888	0.00486112	0.00498775	0.00317425	0.00626312	0.00489188	0.0100519	0.00275662	0.0358556	0.0309404	0.00147762	0.0015995	0.0358453	0.012787	0.0412291	0.00582887	0.015289	0.00513888	0.000697125
OTU1164	0.0169956	0.0257741	0.024269	0.0251371	0.0184487	0.0124241	0.0135081	0.0192859	0.00239475	0.0061155	0.00706075	0.0157522	0.0180968	0.0203832	0.0082045	0.00442675	0.0049695	0.0161736	0.00328625	0.0108279	0.0108228	0.0013715	0.0148526	0.0144115	0.0204763	0.00758687	0.00595163	0.0220951	0.0160324	0.00526162	0.00245538	0.00368887	0.00447075	0.00210238	0.00581312	0.00324213	0.0148697	0.004255	0.0575845	0.0385826	0.00295138	0.00263963	0.0403134	0.0123884	0.0339783	0.0102731	0.0151449	0.007093	0.0013955
OTU1000	0.008128	0.0161318	0.00580712	0.00878425	0.00649487	0.0075145	0.00444513	0.00984775	0.00185575	0.00441713	0.00323463	0.00758963	0.0178156	0.0076725	0.00822713	0.00552038	0.00451725	0.0151147	0.00344025	0.00657575	0.0111684	0.00123575	0.0117403	0.00939975	0.0267864	0.0213792	0.017457	0.0170973	0.0164209	0.00660262	0.00300388	0.003081	0.00529675	0.00406112	0.00637038	0.00668425	0.00289725	0.00159938	0.010542	0.0103185	0.000950625	0.00153937	0.00673313	0.00756488	0.00692913	0.00487888	0.00615263	0.00436338	0.000426625
OTU566	0.003788	0.004914	0.0061785	0.00430337	0.00401375	0.002767	0.00506112	0.00398925	0.000449625	0.00127725	0.00140475	0.00254738	0.00492738	0.00607275	0.00192088	0.000865875	0.00122425	0.00362725	0.0009525	0.002824	0.0021675	0.000322375	0.003271	0.004268	0.00460113	0.00290012	0.00175788	0.00402237	0.00400025	0.00183312	0.000466	0.000873875	0.001137	0.000509375	0.00182537	0.000880625	0.00615337	0.00200162	0.00904438	0.00716162	0.00190037	0.00183463	0.0117103	0.0150703	0.0119326	0.00409988	0.00342875	0.00138863	0.000509
OTU520	0.036576	0.0476456	0.042445	0.0447383	0.022605	0.023422	0.0138605	0.0349514	0.006342	0.0104374	0.0113261	0.0205946	0.0344015	0.0292588	0.0169449	0.00719462	0.0107898	0.0308711	0.00718262	0.0225851	0.0228636	0.00283188	0.0479714	0.0321279	0.0483514	0.0175912	0.0129161	0.0401216	0.0321985	0.008352	0.004743	0.00748275	0.008124	0.005035	0.011898	0.00741	0.0202738	0.005191	0.0609861	0.0575751	0.00328625	0.00301575	0.0730389	0.0249829	0.0774212	0.0115375	0.0305163	0.0101961	0.00167113
OTU1172	0.000659125	0.000845625	0.0025195	0.000376875	0.00248937	0.00091825	0.00327212	0.00066275	0.000201375	0.000421625	0.0003345	0.000185125	0.00121163	0.002147	0.000703375	0.0001715	0.000421375	0.00146062	0.000309125	0.00216563	0.000927625	0.000121	0.001173	0.0050275	0.00160462	0.00051725	0.000491375	0.00144863	0.001344	0.00120275	0.00022575	0.00049375	0.000450375	0.000286875	0.00219812	0.00029375	0.00289513	0.00103888	0.00669262	0.00509375	0.00077425	0.000369	0.00739162	0.00201112	0.00808838	0.00231225	0.00670462	0.00126337	0.00031325
OTU1198	0.00384712	0.00907675	0.00707213	0.0041475	0.00708263	0.00506175	0.00639525	0.00586725	0.00217112	0.00473962	0.00224463	0.00673738	0.0114848	0.00680213	0.00790975	0.00390288	0.00399925	0.0107124	0.00280937	0.00657012	0.00732188	0.0013615	0.027526	0.019267	0.0164954	0.00630275	0.00492	0.0177601	0.0154419	0.0065845	0.00287	0.00350425	0.00404438	0.00307238	0.0072675	0.00404912	0.0112827	0.0035175	0.0162832	0.028327	0.00277063	0.001773	0.0288729	0.00575913	0.0237975	0.00504025	0.0240594	0.00297613	0.000936375
OTU109	0.0024095	0.0045305	0.00367388	0.00281425	0.00472912	0.00232162	0.00316925	0.002819	0.000365375	0.00158362	0.00128762	0.001908	0.00380613	0.004476	0.00234013	0.00144287	0.0011845	0.00325612	0.00080375	0.00244625	0.00250687	0.000470125	0.00872738	0.00624225	0.00491163	0.00187675	0.00218287	0.00477713	0.00369625	0.00241713	0.00073825	0.00124775	0.00175812	0.00074975	0.00291988	0.00114425	0.00427325	0.00142375	0.00980575	0.00908225	0.000607	0.00156737	0.00905437	0.00627025	0.0312448	0.00165138	0.00400625	0.00239962	0.000384
OTU1155	0.0046885	0.00607538	0.0052405	0.00510663	0.00460612	0.00392237	0.0028985	0.00505463	0.00120388	0.00242662	0.00183675	0.00320962	0.00558162	0.00370062	0.00298538	0.001845	0.001406	0.00486512	0.00127337	0.00355012	0.00345025	0.000537375	0.00709538	0.00702163	0.00757525	0.003083	0.00224325	0.00835413	0.00675325	0.00307688	0.00127775	0.00192738	0.0015225	0.000954875	0.0032545	0.00177363	0.0152754	0.00386863	0.0215474	0.0495929	0.0020925	0.0029355	0.031076	0.0161201	0.024692	0.007021	0.0125379	0.00415075	0.000888375
OTU528	0.00327162	0.00473663	0.006642	0.00451863	0.005796	0.00245075	0.00438075	0.00406825	0.00064575	0.00126738	0.00117263	0.00180163	0.00427212	0.00487825	0.00180838	0.00079175	0.00117162	0.00409087	0.0008265	0.00432038	0.0026075	0.000323	0.00477388	0.0085415	0.00525275	0.00179062	0.00154025	0.00524575	0.00368362	0.00254525	0.000754625	0.00160575	0.001083	0.00088675	0.0031985	0.00112163	0.0128474	0.00293463	0.0236835	0.0258668	0.00158125	0.00161563	0.0213429	0.00952062	0.017412	0.00591263	0.0128254	0.00258163	0.000883
OTU1288	0	3.475e-05	0.000276875	5.05e-05	0.00047375	9.7e-05	0.000592625	6.275e-05	0	0	3.1625e-05	0	9.5e-05	0.000402125	0	0	0	7.85e-05	4.0375e-05	0.000186625	0	2.2e-05	2.35e-05	0.000762125	6.6625e-05	2.2875e-05	2.6625e-05	9.3e-05	0	0.0003715	1.25e-05	0	0	0	0.0001805	2.7875e-05	0	0	0.000130125	0.000158	0.000177	2.5625e-05	0.000249375	0.00015525	0.000114875	0.000321375	0.000638125	6.0125e-05	4.4125e-05
OTU1162	0.000146375	0.000107	0.00160188	0.000115375	0.00331438	0.0004705	0.003265	0.000138875	7.6375e-05	0.0004205	0.00013325	0	0.000282875	0.002487	8.7875e-05	0.000206125	6.85e-05	0.000216	3.95e-05	0.00341225	6.8375e-05	0.000100375	1.8375e-05	0.00502575	0.000221875	0.000109	5.5375e-05	9.175e-05	0.0001455	0.00281175	0.000128375	0.0001585	5.875e-05	0	0.00292125	0.00011125	0.00571038	0.00436412	0.00536487	0.00199013	0.00077625	0.0300029	0.0019765	0.00245912	0.00234712	0.0456341	0.00109775	0.00429375	0.000889375
OTU1156	0.00138737	0.0021225	0.0014675	0.00255625	0.00142012	0.013993	0.00106663	0.00595475	0.00319112	0.0107769	0.00465187	0.111096	0.00299887	0.00118925	0.00272	0.0151212	0.00158875	0.00438325	0.00272813	0.000248625	0.0024905	0.00165687	0.00135913	0.000934125	0.0025675	0.0021875	0.00229862	0.0025405	0.00275125	0.000673625	0.00350325	0.00125962	0.00146175	0.000869125	0.00148138	0.000942375	0.00203875	0.000756375	0.00107875	0.000251625	0.000874	0.00297788	0.000328125	0.001026	0.0010305	0.00298675	0.00809088	0.00223863	0.000465125
OTU762	0.000143875	7e-05	0.00118925	0.000199375	0.0005915	0.000532875	0.000592125	0.0001115	0.00013125	0.00010375	0.000218125	9.3875e-05	0	0	0.000175875	0.000563625	7.3625e-05	0.00014325	7.7625e-05	0.0007395	0.000198375	0.000120125	0.000112625	0.00057275	0.000170125	0.00025875	0.00027175	9e-05	0.000283625	0.000616	0.000126625	0	2.4875e-05	0.000156375	0.00094375	0.000112625	0.00416675	0.003709	0.00225612	0.00076725	0.00131537	0.00110588	0.00110425	0.00091425	0.00157062	0.0022745	0.00226487	0.000838125	0.000696
OTU1166	0.00237	0.0036955	0.0055595	0.00180225	0.00153875	0.00457887	0.0033965	0.00337913	0.00370375	0.00759413	0.00363788	0.00680138	0.00473612	0.00159563	0.00458538	0.0202731	0.00227975	0.00563675	0.00550675	0.00388813	0.00494587	0.00275575	0.0201119	0.0176712	0.0150884	0.0175072	0.00575288	0.0076175	0.00869425	0.00466363	0.00570575	0.002803	0.0042635	0.001116	0.00356612	0.00239175	0.00590838	0.00493962	0.00277838	0.00107438	0.00201225	0.00170375	0.0017675	0.00198525	0.004219	0.00220237	0.00273175	0.00101225	0.000859625
OTU400	0.0318469	0.0661406	0.249819	0.0231164	0.194278	0.152747	0.357064	0.0431703	0.0822787	0.267129	0.384017	0.210511	0.0293131	0.0391434	0.0378858	0.549794	0.0124265	0.108378	0.0703899	0.0518386	0.040081	0.039899	0.0128737	0.0334651	0.0254242	0.187364	0.154942	0.0415452	0.0347424	0.0587335	0.317673	0.0150331	0.040141	0.0082015	0.170411	0.0492062	0.281399	0.267721	0.0849674	0.0260205	0.195304	0.361801	0.031292	0.131164	0.12847	0.161147	0.0694893	0.247695	0.674993
OTU1171	0.006666	0.0177831	0.0758281	0.00747487	0.0504861	0.0637614	0.0926498	0.020983	0.0169586	0.0543365	0.065805	0.0453745	0.005587	0.011829	0.00853438	0.120838	0.00352075	0.0241195	0.0154264	0.0167321	0.00949888	0.00926988	0.00280713	0.01451	0.00593187	0.0315864	0.0308287	0.00908775	0.0081755	0.0193785	0.0521631	0.00281587	0.00810875	0.00210813	0.0450347	0.00905712	0.054933	0.0549035	0.0191023	0.006319	0.0337348	0.0751816	0.00726675	0.0449235	0.0260516	0.100444	0.0168784	0.0356731	0.093463
OTU1220	0.00115537	0.00225413	0.0169473	0.001567	0.013712	0.0165816	0.0194682	0.00617538	0.00335975	0.011156	0.014928	0.00832325	0.00139275	0.0035775	0.001837	0.0266042	0.000654375	0.00538037	0.00334863	0.00624862	0.00214462	0.00202187	0.000678375	0.00379925	0.00096975	0.00650625	0.00658837	0.00151525	0.0017715	0.00486763	0.0107166	0.00113737	0.00184825	0.00022875	0.0103921	0.00177525	0.0133385	0.0115382	0.00418262	0.000991	0.00763938	0.011975	0.001682	0.0257232	0.00689163	0.0326694	0.00352625	0.00786212	0.0505824
OTU410	7.55e-05	0	0.00027725	3.0125e-05	0.00047125	9.8375e-05	0.000119625	0	8.1375e-05	0	4.975e-05	0.000187125	0	0.000633	3.975e-05	5.6875e-05	0	3.6375e-05	0	0.000245875	6.5875e-05	0	1.9125e-05	0.000478	6.975e-05	2.625e-05	0	4.45e-05	6.925e-05	0.000618125	1.1875e-05	0	3.4375e-05	0	0.000175375	1.05e-05	0.000341	9.3375e-05	0.000124	4.325e-05	8.475e-05	8.475e-05	6.075e-05	0	0.000137125	0.00015975	8.7375e-05	6.85e-05	1.825e-05
OTU1161	0	3.5e-05	6.95e-05	0	0.000355875	2.65e-05	5.775e-05	0	0	0	0	0	0	0.0002405	0	0	0	0	0	0.00025225	0	0	0	0.000476125	0	0	0	0	0	0.000193125	0	0	9.125e-06	0	0.000421625	0	0.00025875	9.4e-05	8.8125e-05	0.0001285	8.9125e-05	0.000477375	5.0375e-05	7.975e-05	9.2125e-05	0.000952125	9e-05	2.025e-05	0
OTU1187	0.0081865	0.0261645	0.0106841	0.0172399	0.0213014	0.0261639	0.0200496	0.02802	0.00855363	0.0198133	0.015294	0.0519428	0.072206	0.0550428	0.0310231	0.0062565	0.0156235	0.0678359	0.00630137	0.00670575	0.0130257	0.00384712	0.056123	0.0401406	0.0554632	0.0191237	0.00601162	0.0700291	0.0607624	0.00799212	0.0104506	0.00945525	0.0142445	0.00757088	0.0101506	0.00723938	0.00905437	0.00645563	0.0147864	0.0196799	0.002358	0.00181912	0.01232	0.00527012	0.0184264	0.00787762	0.00806362	0.003743	0.000897375
OTU1118	0.003587	0.00924913	0.00400325	0.0060045	0.00815125	0.00678787	0.004937	0.008124	0.00168987	0.00452275	0.00276813	0.0101115	0.0183179	0.0138664	0.00670263	0.00118787	0.00357063	0.0162636	0.0018635	0.00239487	0.0035765	0.000903375	0.014361	0.0109175	0.0164305	0.00664813	0.00187388	0.0165367	0.0161913	0.00221187	0.0028165	0.003705	0.00401725	0.00197013	0.002079	0.00192113	0.002228	0.00133275	0.00499812	0.006596	0.000346375	0.000474125	0.00385062	0.001097	0.00460213	0.00189763	0.00173438	0.000951375	0.000224
OTU1196	0.0354659	0.0910626	0.0500371	0.0631685	0.0463698	0.0615569	0.0398154	0.0834987	0.0167599	0.0410343	0.0270481	0.0947504	0.167046	0.0624479	0.0777427	0.0096015	0.0356059	0.139426	0.0178684	0.0396678	0.0412424	0.00750512	0.159796	0.11368	0.185275	0.0765794	0.0228624	0.169617	0.171358	0.0235234	0.0301266	0.029437	0.0422423	0.0223849	0.0299821	0.0229015	0.028966	0.0115671	0.0687276	0.121751	0.00592225	0.00544425	0.0669259	0.0182588	0.0636376	0.0202657	0.0490846	0.0140892	0.00221775
OTU577	0.000295625	0.00052675	0.00175738	0.00063225	0.00272587	0.0012665	0.00348275	0.00220988	0.00073725	0.000944125	0.00052025	0.00227512	0.00389837	0.001368	0.000841375	0.000478625	0.00112	0.0010115	0.000992	0.00270688	0.00119975	0.00118612	0.000822875	0.0037215	0.000727	0.000509125	0.000409875	0.0009385	0.000644625	0.00220287	0.000571	0.00141812	0.000609875	0.000516	0.00265838	0.0004435	0.00503975	0.00777263	0.00232037	0.000971875	0.00364037	0.0029635	0.00109925	0.00406462	0.0010165	0.00388362	0.00645538	0.00770875	0.0003355
OTU1150	0.00101687	0.00117913	0.00111287	0.00149337	0.002364	0.00144787	0.00184462	0.0047575	0.0009775	0.00105163	0.000640375	0.00320775	0.00501738	0.00128312	0.00122788	0.00082	0.00158837	0.00100825	0.00124525	0.00226763	0.000893	0.00119825	0.000342625	0.0024545	0.00122275	0.000797375	0.000541	0.00097875	0.001222	0.00148525	0.00091175	0.00178737	0.00052825	0.00060175	0.00129213	0.000470125	0.00972525	0.00398113	0.0022895	0.000769625	0.0101742	0.00128287	0.00134312	0.0141851	0.00098975	0.00444175	0.00236525	0.00294975	0.0002945
OTU1165	0.00101025	0.00112637	0.00651363	0.00075625	0.00213375	0.00217512	0.00190862	0.000795875	0.001277	0.00294825	0.00128863	0.0198812	0.00418413	0.0027145	0.00179137	0.00260425	0.00143512	0.00200587	0.00148212	0.0009745	0.00128312	0.00156775	0.00102775	0.00133862	0.00120875	0.00103487	0.0007945	0.00140875	0.00106163	0.00085675	0.0012755	0.00133075	0.00154412	0.000910625	0.0033705	0.000991625	0.007433	0.0116612	0.0112791	0.00257012	0.0132283	0.0497372	0.006962	0.0210753	0.00453188	0.0115234	0.0529504	0.0905556	0.000904625
OTU1197	0.0013905	0.00284512	0.0102824	0.00187737	0.0727452	0.003473	0.11696	0.00328925	0.00302388	0.0139379	0.024063	0.003678	0.006704	0.0152547	0.00494262	0.00366175	0.00311212	0.00390825	0.00514338	0.0166681	0.00342212	0.00509113	0.00147237	0.019777	0.00294825	0.00178437	0.00829087	0.00304338	0.00285375	0.0185924	0.00999138	0.00222525	0.00186737	0.00176512	0.0153666	0.00151538	0.0543851	0.0458863	0.0233159	0.0103815	0.0146672	0.00908613	0.0109355	0.0178822	0.0105834	0.0144622	0.00842987	0.00708238	0.0203405
OTU144	0.49356	0.320904	0.135167	0.453564	0.120168	0.29697	0.0520591	0.335686	0.671194	0.318652	0.254049	0.0404566	0.0863518	0.349174	0.450356	0.0695139	0.668594	0.118346	0.635725	0.457547	0.514151	0.743642	0.0306376	0.0698353	0.0504421	0.327308	0.522926	0.0564921	0.164543	0.556601	0.248497	0.63758	0.634247	0.770572	0.420227	0.701071	0.0362926	0.190831	0.0549547	0.0106617	0.0180624	0.0118117	0.0132397	0.0161008	0.01399	0.105758	0.0851102	0.0209715	0.0081855
OTU699	0.0131621	0.00861137	0.00308212	0.0105112	0.00319575	0.00832663	0.00117537	0.00863275	0.0168848	0.00800087	0.0065615	0.00152137	0.00253325	0.005666	0.0127055	0.00208688	0.0165031	0.00347788	0.0158184	0.008858	0.013964	0.0188127	0.00084575	0.00151738	0.00181512	0.00984088	0.0135128	0.001088	0.0047115	0.0109954	0.00692025	0.0147163	0.0155842	0.017055	0.00726025	0.0147346	0.00102525	0.00550725	0.00170688	0.0002885	0.00052425	0.000439625	0.000237875	0.0004175	0.00036375	0.002059	0.0014525	0.00046125	0.00028875
OTU1178	0.0536975	0.0363439	0.0154481	0.0472528	0.0139463	0.0385243	0.00613038	0.0365267	0.0796073	0.0362626	0.0299398	0.00547737	0.011247	0.0430927	0.0540311	0.008823	0.0832981	0.0135606	0.0793411	0.0536694	0.0608527	0.087785	0.00366363	0.00965325	0.00622362	0.0377031	0.0586684	0.00604263	0.0195582	0.0645161	0.0279891	0.075556	0.0694326	0.0873618	0.0465719	0.0750091	0.00597163	0.0257279	0.007871	0.00193812	0.00286875	0.001767	0.00184213	0.00228737	0.00197087	0.0150944	0.0117003	0.00233363	0.001218
OTU423	0.00137287	0.000662625	0.00295475	0.000884125	0.000709625	0.00119588	0.00030075	0.0036145	0.000534375	0.00105425	0.00093375	0.00369762	0.00214838	0.0008705	0.00102337	0.000378875	0.00046025	0.0010115	0.000800375	0.000387375	0.00101763	0.000532375	0.0007915	0.0003805	0.00138988	0.00064175	0.000316125	0.000804375	0.001142	0.000726375	0.000961375	0.000978875	0.000769125	0.000647	0.00112137	0.00076125	0.00323638	0.00842738	0.00443125	0.00267512	0.021233	0.0479561	0.005624	0.0209449	0.00374912	0.0147615	0.0321115	0.0728758	0.000539
OTU257	0.00139062	0.000492625	0.001344	0.000797125	0.000591625	0.000925875	0.00035475	0.0023885	0.00040125	0.0009455	0.00075425	0.00349687	0.00306825	0.000475375	0.00047375	0.000344375	0.0003385	0.000688	0.000272625	0.00025125	0.000270625	0.000557125	0.00082425	9.575e-05	0.000645625	0.0006395	0.000129875	0.000429	0.000499625	9.6625e-05	0.000486625	0.00199637	0.0003495	0.000226375	0.000472875	0.000532	0.00504725	0.00627737	0.00260238	0.00045225	0.0112958	0.00605187	0.00337175	0.0121113	0.000738875	0.0108051	0.00879012	0.0123777	0.00013225
OTU1176	0.00079175	0.000677125	0.000351875	0.003449	0.000117625	0.00181463	6.175e-05	0.0126199	0.00048375	0.00148275	0.000621125	0.00227487	0.0042005	0	0.00094175	0.000467625	0.0006105	0.000896375	0.000802625	4.95e-05	0.000518125	0.00079225	0.000711875	0.000190375	0.00121575	0.000745125	0.000160625	0.001216	0.00070425	0	0.000939125	0.00182175	0.000307125	0.00029325	5.8e-05	0.000340375	0.00589575	0.003989	0.000877375	0.000445	0.00892937	0.000902375	0.0013035	0.0151794	0.000222875	0.00526975	0.000915875	0.0015315	0.0001015
OTU1167	0.000144	0.00045975	0.0025865	0.00054925	0.00070925	0.000944125	0.000241125	0.000789625	0.00020625	0.000315625	0.000604875	0.00446612	0.00169	0.000634625	0.000257375	0.000174875	0.000116125	0.000538625	0.000311	0.000487	0.000220375	0.00032425	0.000443125	0.000475125	0.00090875	0.000480625	0.000332125	0.00028625	0.000140875	0.00013775	0.000400625	0.00136213	0.000738625	0.000163875	0.00106175	0.0006345	0.00442163	0.00558313	0.00137825	0.00065725	0.0091335	0.015951	0.0022245	0.00924188	0.00230425	0.00725625	0.0152578	0.0210093	0.000265875
OTU1238	0.00184012	0.000605875	0.00257813	0.000609125	0.0007115	0.000881375	0.000636	0.0010765	0.00012275	0.001163	0.000403375	0.00350062	0.0014905	0.000242625	0.000771625	0.000526	0.000454625	0.000766125	0.000637625	0.000202125	0.00030875	0.000639125	0.0004495	0.000572875	0.00081525	0.0003445	0.000222	0.00064975	0.000504875	5.075e-05	0.00050325	0.00171062	0.000775	0.000358875	0.00101325	0.000572375	0.0037625	0.00418425	0.002647	0.000500875	0.0080195	0.0114876	0.0024485	0.00719412	0.0015635	0.00641525	0.0165218	0.0193924	0.0001655
OTU637	0.0755611	0.00565712	0.0117546	0.00522425	0.00343262	0.0138444	0.00107225	0.00625438	0.00259763	0.00790225	0.00870975	0.0456054	0.0176846	0.00312138	0.00472287	0.002257	0.00362212	0.00398587	0.00495737	0.00050175	0.00254675	0.0059765	0.00283375	0.00217613	0.0119636	0.0100336	0.00119375	0.00733525	0.007	0.000991	0.0060465	0.032168	0.003384	0.00335388	0.00534587	0.00528388	0.0395505	0.0566374	0.0224975	0.0126889	0.210514	0.098263	0.0481162	0.177635	0.0139795	0.135278	0.0866429	0.179516	0.00245975
OTU1149	0.007021	0.00916475	0.0098035	0.0137946	0.0325386	0.0167944	0.0234346	0.014799	0.00449288	0.0087595	0.00636438	0.0167931	0.0393157	0.0534474	0.0185364	0.00628888	0.0067335	0.0370313	0.00707937	0.0196764	0.0165121	0.004396	0.0847902	0.0719458	0.0391291	0.0131821	0.00744775	0.0692782	0.0322892	0.0102015	0.0123202	0.0107259	0.00850288	0.002612	0.00979188	0.0034145	0.002386	0.00275675	0.001712	0.002066	0.00313425	0.000507625	0.001542	0.00201013	0.002775	0.00228475	0.00144538	0.00092675	0.000314375
OTU790	0.0017505	0.00485062	0.0160407	0.0030445	0.0387829	0.00764013	0.0173419	0.00511137	0.0013905	0.00907137	0.0120228	0.0076335	0.016225	0.0152955	0.006598	0.00340787	0.00344775	0.0121084	0.00363788	0.0250889	0.00646488	0.00244787	0.00433063	0.0506571	0.010023	0.00418313	0.00191687	0.00913025	0.00685925	0.0156395	0.0980914	0.00417412	0.00276363	0.000884875	0.0153216	0.00117275	0.075453	0.0692791	0.0412216	0.0249835	0.199068	0.0166351	0.0311282	0.0283088	0.0271425	0.018172	0.0143319	0.0105814	0.0974571
OTU571	0.00210687	0.00267425	0.00321237	0.00188937	0.00450025	0.00263125	0.00188887	0.0033075	0.00114087	0.00200625	0.000778875	0.00329737	0.00862825	0.00239187	0.00467138	0.000807375	0.00180737	0.005543	0.0016235	0.0043595	0.00333712	0.00138112	0.0077755	0.0086185	0.00881462	0.00319012	0.00123825	0.00942137	0.00868038	0.004287	0.00357625	0.00456625	0.00411013	0.00109925	0.00224525	0.001078	0.0100866	0.00741875	0.0149295	0.0142843	0.00590937	0.00197387	0.0194532	0.00802037	0.0160917	0.00646025	0.00994788	0.00634762	0.00162988
OTU1133	0.00771787	0.0161676	0.012915	0.0127434	0.0124129	0.0137	0.00461387	0.0150016	0.00360787	0.00609787	0.0047505	0.0123186	0.0358231	0.00714663	0.016853	0.0047515	0.00578938	0.0244061	0.00859525	0.0275507	0.0246701	0.00332637	0.057132	0.0464273	0.0534115	0.0154634	0.006491	0.0605625	0.0501332	0.0178323	0.0192735	0.0166489	0.0239666	0.00706987	0.0105891	0.0083645	0.0339	0.0137556	0.129188	0.236884	0.0166144	0.0083975	0.219235	0.0647335	0.143297	0.0192455	0.0514293	0.0288259	0.00447788
OTU1193	0.00329037	0.00584525	0.00479113	0.0039615	0.0087555	0.00612413	0.00499825	0.00606325	0.00214212	0.00474375	0.002853	0.0057775	0.0154185	0.00375888	0.0082715	0.00456913	0.00381625	0.0130341	0.00583587	0.007466	0.00839	0.00165087	0.0324694	0.0192579	0.0242505	0.0119189	0.00421475	0.0156104	0.0141858	0.00455513	0.0103246	0.004856	0.00419288	0.0011495	0.004908	0.00151725	0.00436062	0.002946	0.00191012	0.0026635	0.0034945	0.000988	0.00226262	0.00182613	0.003515	0.00118012	0.00335875	0.00077175	0.001013
OTU726	0.0121784	0.0242031	0.00804675	0.024202	0.0184499	0.0186921	0.00654437	0.0222165	0.0031025	0.0100204	0.0104288	0.0233816	0.0436301	0.00822888	0.0243519	0.00244525	0.0085205	0.0434164	0.00755287	0.009274	0.0132727	0.00239487	0.0400316	0.0182891	0.0329471	0.010042	0.00510637	0.0355137	0.0315245	0.006985	0.0113984	0.0083755	0.00541175	0.00198275	0.00494487	0.003471	0.00289475	0.00247937	0.00154513	0.00245162	0.00243725	0.000598875	0.00216225	0.000912875	0.00171125	0.000937625	0.0052495	0.00026125	0.00046825
OTU1139	0.00909325	0.0202516	0.008245	0.0191324	0.015967	0.0153987	0.00702062	0.0189215	0.00267337	0.00751112	0.00898425	0.019009	0.0404567	0.007107	0.023257	0.00306225	0.00837638	0.0379733	0.00729462	0.00858225	0.0123368	0.0023125	0.0377702	0.0172786	0.0328089	0.011163	0.00450875	0.0344251	0.0273835	0.005374	0.0107671	0.007207	0.0050005	0.00208213	0.00528225	0.00324675	0.0016185	0.00160225	0.002579	0.0026655	0.0034895	0.00069325	0.00251013	0.00100837	0.00235825	0.00126962	0.00516938	0.000485	0.000625875
OTU1145	0.00175388	0.00456412	0.00210562	0.00365388	0.005661	0.00413263	0.00191025	0.004441	0.000976	0.002432	0.00208375	0.00475575	0.0102686	0.00215575	0.00607313	0.00102063	0.00221762	0.00995425	0.0017735	0.00244638	0.00456475	0.00058875	0.0146181	0.00806912	0.0101515	0.00406013	0.00141788	0.0101399	0.00931562	0.001294	0.00405262	0.00211238	0.001753	0.00060525	0.00154925	0.000827125	0.000859125	0.00066175	0.00165288	0.0016235	0.00210312	0.000525125	0.001649	0.000833125	0.00172525	0.000705125	0.00118088	0.0003265	0.00053675
OTU635	0	0	0.0043355	6.425e-05	0.00874012	0	0.00355163	3.2125e-05	0	0	1.475e-05	0	9.4875e-05	0.0033395	0	0	3.5125e-05	7.1125e-05	0	0.00555438	4.4e-05	2.0375e-05	7.0125e-05	0.00826913	0.000135125	3.75e-05	6.625e-06	9.025e-05	7.2375e-05	0.00292612	6.95e-05	0	2.6875e-05	3.05e-05	0.00221887	2.0375e-05	0.00152875	0.000474	0.00125987	0.00141875	0.00209875	0.00470088	0.00103425	0.000732	0.000929125	0.00103025	0.00217712	0.000346375	0.00045425
OTU898	0.000660125	0.00136312	0.000843875	0.00087825	0.00259862	0.00131925	0.000652375	0.00121725	0.00038025	0.00148237	0.0006795	0.00226662	0.00356062	0.001192	0.00214363	0.000467875	0.000535125	0.00231425	0.000639625	0.00088025	0.001367	7.8125e-05	0.00463637	0.0032275	0.00308113	0.00156788	0.000470875	0.0028135	0.002988	0.000821875	0.001349	0.000949875	0.000623875	0.000129125	0.000592125	0.00025575	0.00068775	0.000479	0.00050975	0.000319	0.000688875	0.0002905	0.0003475	0.00033525	0.000512875	0.00031175	0.000362125	0.000125375	0.00015875
OTU1212	0.00159687	0.00439262	0.004352	0.00318738	0.0070975	0.0038065	0.00308713	0.00446425	0.00081825	0.00127525	0.00142713	0.0052735	0.009637	0.00410963	0.00700525	0.0008225	0.00239537	0.0104884	0.00152713	0.00531725	0.00385887	0.00064825	0.0106353	0.010709	0.0114118	0.00522762	0.00115638	0.00784075	0.00682537	0.00338675	0.00321625	0.00185337	0.00189387	0.0004205	0.00258562	0.000883125	0.00323612	0.0026475	0.00382613	0.0038585	0.00295775	0.00114375	0.00367987	0.00156838	0.00342163	0.00150987	0.002811	0.000755875	0.000776625
Total	0.915478	0.885516	0.851744	0.90048	0.832699	0.903403	0.885755	0.849494	0.958144	0.913259	0.94533	0.870801	0.827685	0.848835	0.90046	0.906811	0.945657	0.85589	0.947268	0.887989	0.911349	0.967244	0.807581	0.776351	0.820705	0.908927	0.942079	0.834084	0.844772	0.9058	0.936855	0.936303	0.944152	0.971109	0.902076	0.960081	0.838644	0.879968	0.840363	0.825206	0.846006	0.807967	0.825563	0.78788	0.839014	0.833672	0.733913	0.853402	0.977523
[truncated: 93 more columns]
